# Supplementary material for: Cas9-expressing HC-04 hepatocytes facilitate CRISPR-based analysis of Plasmodium falciparum sporozoite-host interactions
Source: PLoS Genet. 2026 May 18;22(5):e1012137. doi: 10.1371/journal.pgen.1012137 (PMC13215610; doi:10.1371/journal.pgen.1012137)
Supplement: S1 Table — (XLSX) [file pgen.1012137.s002.xlsx]

## Sheet: Fig1b-clones
%Dextran-FITC-positive
	Assay 1				Assay 2				Assay 3
	MOI 0	MOI 1			MOI 0	MOI 0.5			MOI 0	MOI 1
HC04 WT	4.04	37.5	35.2	37.7	1.66	23.7	23.7	23.9	1.48	42.7	41.1
2B3	2.415	35.4	33.7	36.5	1	24.5	23	23.1	1.165	41.7	43.8
1C3	2.145	38.3	38.5	39.4	1	24.4	22	23.7	1.165	42.7	42.3
1C6	1.715	34.9	31.5	34.5	2.43	19.9	21.1	18.9	2.09	38	37.3
%Traversed cells
	Assay 1				Assay 2				Assay 3
	MOI 0	MOI 1			MOI 0	MOI 0.5			MOI 0	MOI 1
HC04 WT	0	33.46	31.16	33.66	0	22.04	22.04	22.24	0	41.22	39.62
2B3	0	32.985	31.285	34.085	0	23.5	22	22.1	0	40.535	42.635
1C3	0	36.155	36.355	37.255	0	23.4	21	22.7	0	41.535	41.135
1C6	0	33.185	29.785	32.785	0	17.47	18.67	16.47	0	35.91	35.21
Descriptive statistics
	Mean	SD	N		Mean	SD	N		Mean	SD	N
WT	32.76	1.38924	3		22.1067	0.11547	3		40.42	1.13137	2
2B3	32.785	1.41067	3		22.5333	0.83865	3		41.585	1.48492	2
1C3	36.5883	0.585947	3		22.3667	1.23423	3		41.335	0.282843	2
1C6	31.9183	1.85831	3		17.5367	1.10151	3		35.56	0.494975	2
Number of families	1
Number of comparisons per family	3
Alpha	0.05
Dunnett's multiple comparisons test	Mean Diff,	95,00% CI of diff,	Below threshold?	Summary	Adjusted P Value	A-?
HC-04 WT vs. 2B3	-0.5389	-2,564 to 1,486	No	ns	0.4372	B	2B3
HC-04 WT vs. 1C3	-1.669	-8,318 to 4,979	No	ns	0.4674	C	1C3
HC-04 WT vs. 1C6	3.424	-4,423 to 11,27	No	ns	0.219	D	1C6
Test details	Mean 1	Mean 2	Mean Diff,	SE of diff,	n1	n2	q	DF
HC-04 WT vs. 2B3	31.76	32.3	-0.5389	0.3338	3	3	1.614	2
HC-04 WT vs. 1C3	31.76	33.43	-1.669	1.096	3	3	1.523	2
HC-04 WT vs. 1C6	31.76	28.34	3.424	1.294	3	3	2.646	2

## Sheet: Fig1c-WB
Sample name	sgRNA	Dox	Actin signal	BIM signal	BIM/Actin signal	Normalised signal
control	–	–	1909.76	715.645	0.374731	1
sgRNA	+	–	2011.45	2284.82	1.1359	3.03125
+dox	–	+	765.85	570.674	0.745151	1.98849
sgRNA+dox	+	+	396.607	109.429	0.275913	0.736295
Background			0	0

## Sheet: Fig2a-density
%Dextran-FITC-positive
	Assay 1				Assay 2				Assay 3
Number hepatocytes	MOI 0	MOI 1			MOI 0	MOI 0.5			MOI 0	MOI 1
50K	2.54	17.2	19.2	17.2	1.56	39.7	39.3	38.1	2.29	37.3	39.3	43.6
100K	1.57	27.3	30.4	26.1	1.61	54.6	60.9	53.8	1.19	58.9	60	61.4
150K	1.7	26.4	28.1	25.5	1.38	54.6	58.4	58.1	0.7	63.5	62.2	65
200K	1.94	28.7	32.7	32	1.58	51.6	57.7	57.2	1.38	67.1	63.3	66.4
%Traversed cells
	Assay 1				Assay 2				Assay 3
	MOI 0	MOI 0.5			MOI 0	MOI 1			MOI 0	MOI 1
50K	0	14.66	16.66	14.66	0	38.14	37.74	36.54	0	35.01	37.01	41.31
100K	0	25.73	28.83	24.53	0	52.99	59.29	52.19	0	57.71	58.81	60.21
150K	0	24.7	26.4	23.8	0	53.22	57.02	56.72	0	62.8	61.5	64.3
200K	0	26.76	30.76	30.06	0	50.02	56.12	55.62	0	65.72	61.92	65.02
Descriptive statistics
	Mean	SD	N		Mean	SD	N		Mean	SD	N
50K	15.3267	1.1547	3		37.4733	0.832666	3		37.7767	3.21921	2
100K	26.3633	2.21886	3		54.8233	3.88887	3		58.91	1.253	2
150K	24.9667	1.32035	3		55.6533	2.11266	3		62.8667	1.40119	2
200K	29.1933	2.1362	3		53.92	3.38674	3		64.22	2.02237	2
Number of families	1
Number of comparisons per family	3
Alpha	0.05
Holm-Šídák's multiple comparisons test	Mean Diff,	Below threshold?	Summary	Adjusted P Value	A-?
50 vs. 100	-16	No	ns	0.0919	B	100
50 vs. 150	-17.12	No	ns	0.0919	C	150
50 vs. 200	-18.47	No	ns	0.0919	D	200
Test details	Mean 1	Mean 2	Mean Diff,	SE of diff,	n1	n2	t	DF
50 vs. 100	30.71	46.72	-16	2.916	3	3	5.489	2
50 vs. 150	30.71	47.83	-17.12	4.467	3	3	3.832	2
50 vs. 200	30.71	49.18	-18.47	4.004	3	3	4.611	2

## Sheet: Fig2b-media
%Dextran-FITC-positive
Media			Assay 1				Assay 2				Assay 3			Assay 4
Dissection	Invasion	Spin	MOI 0	MOI 1			MOI 0	MOI 0.5			MOI 0	MOI 1		MOI 0	MOI 1
Graces	Graces	–	1.19	1.76	2.23	1.48	1.73	2.17	1.33	1.09	0.745	3.795	3.395	0.873	4.41667	3.59667	3.97667
Schneider	Schneider	–	1.205	8.595	10.695	7.475	1.2	7.82	6.79	7.65	1.155	11.945	13.845	0.763	11.2367	10.3367	10.3367
IMDM	IMDM	–	1.365	22.235	21.335	22.235	2.66	20.94	21.04	20.94	1.645	26.155	26.155	1.66	19.44	19.94	16.24
IMDM	IMDM	+	1.365	23.735	23.235	23.535	2.66	22.94	24.14		1.645	20.855	21.055	1.66	13.04	14.44	16.04
Schneider	IMDM	+	1.365	33.035	30.735	32.135	2.66	27.94	33.24	34.34	1.645	32.355	33.855	1.66	22.44	23.04	23.34
Graces	IMDM	+	1.365	21.035	22.335	25.835	2.66	25.54	24.44		1.645	27.555	28.355	1.66	20.54	22.64	21.44
%Traversed cells
Media			Assay 1				Assay 2				Assay 3			Assay 4
Dissection	Invasion	Spin	MOI 0	MOI 0.5			MOI 0	MOI 0.5			MOI 0	MOI 0.5		MOI 0	MOI 0.5
Graces	Graces	–	0	0.57	1.04	0.29	0	0.44	-0.4	-0.64	0	3.05	2.65	0	3.54367	2.72367	3.10367
Schneider	Schneider	–	0	7.39	9.49	6.27	0	6.62	5.59	6.45	0	10.79	12.69	0	10.4737	9.57367	9.57367
IMDM	IMDM	–	0	20.87	19.97	20.87	0	18.28	18.38	18.28	0	24.51	24.51	0	17.78	18.28	14.58
IMDM	IMDM	+	0	22.37	21.87	22.17	0	20.28	21.48		0	19.21	19.41	0	11.38	12.78	14.38
Schneider	IMDM	+	0	31.67	29.37	30.77	0	25.28	30.58	31.68	0	30.71	32.21	0	20.78	21.38	21.68
Graces	IMDM	+	0	19.67	20.97	24.47	0	22.88	21.78		0	25.91	26.71	0	18.88	20.98	19.78
Descriptive statistics
Media
Dissection	Invasion	Spin	Mean	SD	N		Mean	SD	N		Mean	SD	N	Mean	SD	N
Graces	Graces	–	0.633333	0.37899	3		-0.2	0.567098	3		2.85	0.282843	2	3.12367	0.410366	3
Schneider	Schneider	–	7.71667	1.63467	3		6.22	0.552178	3		11.74	1.3435	2	9.87367	0.519615	3
IMDM	IMDM	–	20.57	0.519615	3		18.3133	0.057735	3		24.51	0	2	16.88	2.00749	3
IMDM	IMDM	+	22.1367	0.251661	3		20.88	0.848528	2		19.31	0.141421	2	12.8467	1.50111	3
Schneider	IMDM	+	30.6033	1.15902	3		29.18	3.42199	3		31.46	1.06066	2	21.28	0.458258	3
Graces	IMDM	+	21.7033	2.48261	3		22.33	0.777817	2		26.31	0.565685	2	19.88	1.05357	3
Number of families	1
Number of comparisons per family	5
Alpha	0.05
Holm-Šídák's multiple comparisons test	Mean Diff,	Below threshold?	Summary	Adjusted P Value	C-?
IMDM – vs. Graces –	18.47	Yes	**	0.0083	A	Graces –
IMDM – vs. Schneider –	11.18	Yes	*	0.0164	B	Schneider –
IMDM – vs. IMDM +	1.275	No	ns	0.5608	D	IMDM +
IMDM – vs. Schneider +	-8.063	Yes	*	0.0362	E	Schneider +
IMDM – vs. Graces +	-2.488	No	ns	0.0593	F	Graces +
Test details	Mean 1	Mean 2	Mean Diff,	SE of diff,	n1	n2	t	DF
IMDM – vs. Graces –	20.07	1.602	18.47	1.697	4	4	10.88	3
IMDM – vs. Schneider –	20.07	8.888	11.18	1.402	4	4	7.975	3
IMDM – vs. IMDM +	20.07	18.79	1.275	1.955	4	4	0.6523	3
IMDM – vs. Schneider +	20.07	28.13	-8.063	1.483	4	4	5.436	3
IMDM – vs. Graces +	20.07	22.56	-2.488	0.6395	4	4	3.89	3

## Sheet: Fig2c-MOI
	Rep1	Rep2	Rep3			Rep1	Rep2	Rep3
MOI 0	2.04	1.59	1.82		MOI 0	3.71	1.34	1.72667
	5.38	1.32	1.82		MOI 1	43.1	52.6333	62.5667
		1.11	1.54		MOI 2		84.6667	77.6667
MOI 1	43.2	49.2	60.8		MOI 3	73.7333	89.0333	82.0333
	43.1	56	62.8		MOI 4	77.6333	92.4667	88.1667
	43	52.7	64.1
MOI 2		83.8	78.9
		86	77.6
		84.2	76.5
MOI 3	73.9	87.4	82.4
	72.5	90.7	80.7
	74.8	89	83
MOI 4	76.4	91.8	89
	78	93.1	88
	78.5	92.5	87.5
	Rep1	Rep2	Rep3			Rep1	Rep2	Rep3
MOI 0	-1.67	0.25	0.0933333		MOI 0	0	0	1.4803e-16
	1.67	-0.02	0.0933333		MOI 1	39.39	51.2933	60.84
		-0.23	-0.186667		MOI 2		83.3267	75.94
MOI 1	39.49	47.86	59.0733		MOI 3	70.0233	87.6933	80.3067
	39.39	54.66	61.0733		MOI 4	73.9233	91.1267	86.44
	39.29	51.36	62.3733
MOI 2		82.46	77.1733
		84.66	75.8733
		82.86	74.7733
MOI 3	70.19	86.06	80.6733
	68.79	89.36	78.9733
	71.09	87.66	81.2733
MOI 4	72.69	90.46	87.2733
	74.29	91.76	86.2733
	74.79	91.16	85.7733
Exponential plateau
Best-fit values
YM	88.37
Y0	1.908
k	0.9485
95% CI (profile likelihood)
YM	80,35 to 99,45
Y0	-6,954 to 10,75
k	0,6339 to 1,374
Goodness of Fit
Degrees of Freedom	11
R squared	0.9638
Sum of Squares	541.1
Sy.x	7.014
Constraints
k	k > 0
Number of points
# of X values	15
# Y values analyzed	14

## Sheet: Fig3a
	IMDM	Invasion medium
Rep 1	3.12	3.06
	3.1	2.84
	3.11	2.82
	2.68	3
Rep 2	4.22	3.99
	3.76	4.11
	3.59	3.36
Paired t test
P value	0.2014
P value summary	ns
Significantly different (P < 0.05)?	No
One- or two-tailed P value?	Two-tailed
t, df	t=3,056, df=1
Number of pairs	2
How big is the difference?
Mean of differences (B - A)	-0.055
SD of differences	0.02546
SEM of differences	0.018
95% confidence interval	-0,2837 to 0,1737
R squared (partial eta squared)	0.9033
How effective was the pairing?
Correlation coefficient (r)	Linear correlation requires at least three pairs,
P value (one tailed)
P value summary
Was the pairing significantly effective?

## Sheet: Fig3b
	Rep1	Rep2	Rep3
MOI 0	0.015	0	0.12
	0.00272	0.00809	0.055
		0
MOI 0.5	3.06	2.37	1.94
	2.84	2.35	2.38
	2.82	2.65	2.75
	3
MOI 1	3.99	3.14	4.22
	4.11	3.2	3.76
	3.36	3.01	3.59
Exponential plateau
Best-fit values
YM	4.051
Y0	0.01991
k	2.172
95% CI (profile likelihood)
YM	3,295 to 6,222
Y0	-0,3675 to 0,4073
k	0,9254 to 4,256
Goodness of Fit
Degrees of Freedom	6
R squared	0.9787
Sum of Squares	0.4513
Sy.x	0.2742
Constraints
k	k > 0
Number of points
# of X values	9
# Y values analyzed	9

## Sheet: Fig3c-number
#PfCSP-postiive cells								%PfCSP-postiive cells
		2B3+DMSO	2B3+ATQ	HepG2						2B3+DMSO	2B3+ATQ	HepG2
	4hpi	1586	1586	259					4hpi	2.27	2.27	0.2
		1757	1757	254						2.36	2.36	0.16
		1846	1846	134						2.66	2.66	0.1
	24hpi	931	847	362					24hpi	1.45	1.22	0.35
		1065	810	199						1.6	1.39	0.2
		1114	978	219						1.61	1.59	0.26
	48hpi	1025	351	118					48hpi	0.49	0.26	0.12
		1125	120	130						0.68	0.29	0.11
			181	224							0.43	0.17
Tukey's multiple comparisons test	Predicted (LS) mean diff,	95,00% CI of diff,	Below threshold?	Summary	Adjusted P Value			Tukey's multiple comparisons test	Predicted (LS) mean diff,	95,00% CI of diff,	Below threshold?	Summary	Adjusted P Value
DMSO								DMSO
4 vs. 24	693	483,8 to 902,2	Yes	****	<0,0001			4 vs. 24	0.8767	0,5963 to 1,157	Yes	****	<0,0001
4 vs. 48	654.7	420,8 to 888,6	Yes	****	<0,0001			4 vs. 48	1.845	1,532 to 2,158	Yes	****	<0,0001
24 vs. 48	-38.33	-272,2 to 195,6	No	ns	0.9077			24 vs. 48	0.9683	0,6549 to 1,282	Yes	****	<0,0001
ATQ								ATQ
4 vs. 24	851.3	642,1 to 1061	Yes	****	<0,0001			4 vs. 24	1.03	0,7497 to 1,310	Yes	****	<0,0001
4 vs. 48	1512	1303 to 1722	Yes	****	<0,0001			4 vs. 48	2.103	1,823 to 2,384	Yes	****	<0,0001
24 vs. 48	661	451,8 to 870,2	Yes	****	<0,0001			24 vs. 48	1.073	0,7930 to 1,354	Yes	****	<0,0001
HepG2								HepG2
4 vs. 24	-44.33	-253,5 to 164,9	No	ns	0.8511			4 vs. 24	-0.1167	-0,3970 to 0,1637	No	ns	0.5462
4 vs. 48	58.33	-150,9 to 267,5	No	ns	0.7579			4 vs. 48	0.02	-0,2603 to 0,3003	No	ns	0.9817
24 vs. 48	102.7	-106,5 to 311,9	No	ns	0.4365			24 vs. 48	0.1367	-0,1437 to 0,4170	No	ns	0.441
Tukey's multiple comparisons test	Predicted (LS) mean diff,	95,00% CI of diff,	Below threshold?	Summary	Adjusted P Value			Tukey's multiple comparisons test	Predicted (LS) mean diff,	95,00% CI of diff,	Below threshold?	Summary	Adjusted P Value
4								4
DMSO vs. ATQ	0	-209,2 to 209,2	No	ns	>0,9999			DMSO vs. ATQ	0	-0,2803 to 0,2803	No	ns	>0,9999
DMSO vs. HepG2	1514	1305 to 1723	Yes	****	<0,0001			DMSO vs. HepG2	2.277	1,996 to 2,557	Yes	****	<0,0001
ATQ vs. HepG2	1514	1305 to 1723	Yes	****	<0,0001			ATQ vs. HepG2	2.277	1,996 to 2,557	Yes	****	<0,0001
24								24
DMSO vs. ATQ	158.3	-50,88 to 367,5	No	ns	0.1576			DMSO vs. ATQ	0.1533	-0,1270 to 0,4337	No	ns	0.3614
DMSO vs. HepG2	776.7	567,5 to 985,9	Yes	****	<0,0001			DMSO vs. HepG2	1.283	1,003 to 1,564	Yes	****	<0,0001
ATQ vs. HepG2	618.3	409,1 to 827,5	Yes	****	<0,0001			ATQ vs. HepG2	1.13	0,8497 to 1,410	Yes	****	<0,0001
48								48
DMSO vs. ATQ	857.7	623,8 to 1092	Yes	****	<0,0001			DMSO vs. ATQ	0.2583	-0,05510 to 0,5718	No	ns	0.1165
DMSO vs. HepG2	917.7	683,8 to 1152	Yes	****	<0,0001			DMSO vs. HepG2	0.4517	0,1382 to 0,7651	Yes	**	0.0048
ATQ vs. HepG2	60	-149,2 to 269,2	No	ns	0.7461			ATQ vs. HepG2	0.1933	-0,08701 to 0,4737	No	ns	0.2096

## Sheet: Fig3d
	Rep1	Rep2	Rep3	Rep4
5hpi	48.93	47.96	48.22	56.3
	47	49.31	47.1	56.49
	42.9	52.56	47.64
24hpi	35.26	39.58	46.54	49.14
	40.42	41.02	43.15	47.29
	30.08	33.73	47.36	2.75
Table Analyzed	Fig3D – average
Column B	24
vs.	vs,
Column A	4
Paired t test
P value	0.0345
P value summary	*
Significantly different (P < 0.05)?	Yes
One- or two-tailed P value?	Two-tailed
t, df	t=3,691, df=3
Number of pairs	4
How big is the difference?
Mean of differences (B - A)	-8.253
SD of differences	4.472
SEM of differences	2.236
95% confidence interval	-15,37 to -1,137
R squared (partial eta squared)	0.8195
How effective was the pairing?
Correlation coefficient (r)	0.6857
P value (one tailed)	0.1571
P value summary	ns
Was the pairing significantly effective?	No

## Sheet: Fig3e
	Cell Traversal	Invasion	Invasion with 2A10
WT-A1	35.5	5.14
WT-A2	40.69	5.25
WT-A3	38.03	5.36
WT-B1	39.24	9.83
WT-B2	33.46	7.097
2B3-A1	33.2	8.125
2B3-A2	36.2	8.155
2B3-A3	33.5	8.445
2B3-B1	55.085	5.98
2B3-B2	51.685	3.32
2B3-B3	53.485	5.26
2B3-C1	35.285	6.83
2B3-C2	49.985	2.77
2B3-C3	61.885	5.55
2B3-D1	57.5	3.025
2B3-D2	58.4	1.715
2B3-E1	38.75	6.65
2B3-E2	32.75	9.75
2A10-A1	3.04		1.04
2A10-A2	2.27		0.7
2A10-A3	3.32		1.01
2A10-B1	11.8		2.51
2A10-B2	13		2.56
2A10-B3	11.5		2.78
		Cell traversal vs. Invasion HC-04 2B3
Pearson r
r		-0.9777
95% confidence interval		-0,9986 to -0,6941
R squared		0.9558
P value
P (two-tailed)		0.004
P value summary		**
Significant? (alpha = 0.05)		Yes
Number of XY Pairs		5

[truncated: 3 more sheets: Fig5a, Fig5b, Fig5-stats]
